# Supplementary material for: Transscleral photodynamic therapy with a chlorin e6: An experimental study of exposure parameters and therapeutic window
Source: PLoS One. 2026 Jan 28;21(1):e0341058. doi: 10.1371/journal.pone.0341058 (PMC12851484; doi:10.1371/journal.pone.0341058)
Supplement: S1 Table — This file contains the full dataset underlying all study findings, including detailed records of scleral temperature changes (ΔT) and histological assessment scores for all rabbit eyes treated with 5 mm and 10 mm transscleral probes under subthreshold, therapeutic, and suprathreshold laser settings. (XLSX) [file pone.0341058.s001.xlsx]

## Sheet: Group I (5 mm probe, 20 eyes).
Rabbit ID	Power (W)	Thermal damage (homogenization) sclera	Scleral sclerosis	Vascular ectasia (choroid)	Thrombosis	Hemorrhage (choroid)	Retinal edema	Retinal necrosis	Temperature start	Temperature 5 min	Temperature 10 min
I 1 A	0.1	-	-	-	+	-	-	-	35.1	36.8	37.8
I 2 B	0.1	-	-	+	-	-	-	-	35.0	37.5	38.5
I 3 A	0.1	-	-	-	-	-	-	-	34.9	37.9	38.9
I 4 A	0.1	-	-	+	-	-	-	-	35.3	36.5	37.5
I 5 A	0.1	-	-	-	-	-	-	-	35.4	37.2	38.2
I 6 A	0.1	-	-	-	+	-	-	-	35.2	37.6	38.6
I 7 A	0.1	-	-	-	-	-	-	-	34.8	36.2	37.2
I 8 A	0.1	-	-	-	-	-	-	-	35.1	37.8	38.8
I 9 A	0.1	-	-	-	-	-	-	-	35.5	37.1	38.1
I 10 A	0.1	-	-	-	-	-	-	-	34.7	36.9	37.9
I 11 A	0.1	-	-	-	-	-	-	-	35.0	37.4	38.4
I 12 A	0.1	-	-	-	-	-	-	-	35.6	37.0	38.0
II 1 C	0.1	-	-	-	+	-	-	-	35.3	36.7	37.7
II 1 D	0.1	-	-	-	-	-	-	-	34.9	37.3	38.3
II 2 C	0.1	-	-	-	-	-	-	-	35.2	37.7	38.7
II 3 C	0.1	-	-	-	-	-	-	-	35.4	36.4	37.4
II 4 C	0.1	-	-	-	-	-	-	-	35.1	37.1	38.1
II 5 C	0.1	-	-	-	-	-	-	-	35.7	36.6	37.6
II 5 L	0.1	-	-	-	-	-	-	-	34.8	37.5	38.5
II 6 C	0.1	-	-	-	-	-	-	-	35.0	36.8	37.8
I 1 A	0.17	-	-	+	+	-	-	-	35.8	39.8	40.5
I 2 B	0.17	-	-	-	-	-	-	-	36.3	40.1	41.0
I 3 A	0.17	-	-	+	+	-	-	-	35.5	38.9	39.7
I 4 A	0.17	-	-	-	-	-	-	-	36.1	39.5	40.3
I 5 A	0.17	-	-	+	+	-	-	-	36.4	39.9	40.8
I 6 A	0.17	-	-	-	+	-	-	-	35.9	40.2	41.1
I 7 A	0.17	-	-	+	+	-	-	-	36.6	38.7	39.5
I 8 A	0.17	-	-	-	-	-	-	-	35.7	40.3	41.2
I 9 A	0.17	-	-	+	+	+	-	-	36.2	39.4	40.2
I 10 A	0.17	-	-	+	+	-	-	-	36.5	40.0	40.9
I 11 A	0.17	-	-	+	-	-	-	-	35.6	38.6	39.4
I 12 A	0.17	-	-	-	+	-	-	-	36.7	40.4	41.3
II 1 C	0.17	-	-	-	+	-	-	-	36.0	39.3	40.1
II 1 D	0.17	-	-	+	+	-	-	-	35.4	38.8	39.6
II 2 C	0.17	-	-	-	-	-	-	-	36.8	40.5	41.4
II 3 C	0.17	-	-	-	+	-	-	-	35.3	38.5	39.3
II 4 C	0.17	-	-	+	+	-	+	-	36.9	40.6	41.5
II 5 C	0.17	-	-	-	+	-	-	-	35.2	38.4	39.2
II 5 L	0.17	-	-	-	-	-	-	-	36.1	39.7	40.4
II 6 C	0.17	-	-	-	-	+	-	-	35.8	39.0	39.8
I 1 A	0.3	+	+	+	+	+	-	-	36.8	42.8	45.3
I 2 B	0.3	-	-	+	+	-	-	-	35.9	41.5	44.2
I 3 A	0.3	+	-	-	+	+	+	+	37.2	43.2	46.1
I 4 A	0.3	-	+	+	+	-	-	-	36.5	42.1	44.8
I 5 A	0.3	-	-	+	+	-	-	-	37.0	42.9	45.7
I 6 A	0.3	-	+	+	+	-	-	-	36.3	41.8	44.5
I 7 A	0.3	-	-	+	+	-	+	+	37.4	43.4	46.3
I 8 A	0.3	+	-	+	+	-	-	-	36.1	41.3	44.1
I 9 A	0.3	-	-	+	+	+	-	-	36.9	42.7	45.5
I 10 A	0.3	-	-	-	+	-	-	+	37.1	43.0	46.0
I 11 A	0.3	+	-	+	+	-	-	-	35.8	41.1	43.9
I 12 A	0.3	-	+	+	+	+	-	+	37.3	43.5	46.4
II 2 C	0.3	-	-	-	+	-	+	-	36.6	42.3	45.0
II 3 C	0.3	+	-	+	+	+	+	-	36.0	41.0	43.8
II 4 C	0.3	-	-	-	+	+	-	+	37.5	43.6	46.5
II 5 C	0.3	+	-	+	+	-	-	+	35.7	40.9	43.7
II 6 C	0.3	-	-	-	+	-	-	-	37.6	43.7	46.6
II 2 D	0.3	-	-	+	+	-	-	-	36.2	41.6	44.3
II 3 D	0.3	-	+	+	-	+	-	-	36.7	42.5	45.2
II 4 D	0.3	-	-	+	-	+	-	+	36.4	41.9	44.6
20 eyes 3 zones = 60 cases

## Sheet: Group II (10 mm probe, 20 eyes.
Rabbit ID	Power (W)	Thermal damage (homogenization) sclera	Scleral sclerosis	Vascular ectasia (choroid)	Thrombosis	Hemorrhage (choroid)	Retinal edema	Retinal necrosis	Temperature start	Temperature 5 min	Temperature 10 min
I 2 A	0.3	-	-	+	+	-	-	-	38.3	40.8	42.2
I 3 B	0.3	-	-	+	-	-	+	-	37.5	39.7	41.0
I 4 B	0.3	+	-	+	+	-	-	-	38.6	41.2	42.8
I 5 B	0.3	-	-	+	+	+	-	-	37.8	40.3	41.6
I 6 B	0.3	-	-	+	+	+	-	-	38.1	40.6	42.1
I 7 B	0.3	-	-	+	+	-	-	-	37.3	39.5	40.8
I 8 B	0.3	-	-	+	+	+	-	+	38.7	41.3	42.9
I 9 B	0.3	-	-	+	+	+	-	-	37.2	39.4	40.7
I 10 B	0.3	-	-	-	+	-	-	+	38.4	40.9	42.3
I 11 B	0.3	-	-	+	+	+	-	-	38.0	40.5	42.0
II 2 D	0.3	-	-	-	+	-	-	-	37.1	39.3	40.6
II 3 D	0.3	-	-	+	+	-	-	-	38.8	41.4	43.0
II 4 D	0.3	+	-	+	+	+	+	-	37.9	40.4	41.8
II 5 D	0.3	-	-	-	+	-	-	-	37.0	39.2	40.5
II 6 D	0.3	-	-	+	+	-	-	-	38.9	41.5	43.1
I 6 L	0.3	-	-	+	+	-	-	-	36.9	39.1	40.4
I 7 L	0.3	-	-	-	+	-	+	-	39.0	41.6	43.2
I 9 L	0.3	-	-	+	+	-	-	-	37.7	40.1	41.3
I 10 L	0.3	-	-	-	+	-	-	-	38.2	40.7	42.4
II 5 L	0.3	-	-	-	-	-	-	-	37.6	39.9	41.2
I 1 B	0.6	+	-	+	-	+	+	+	38.8	44.2	47.3
I 2 A	0.6	+	-	+	+	-	-	-	37.9	43.0	45.8
I 3 B	0.6	-	+	-	+	-	+	+	39.3	44.8	47.9
I 4 B	0.6	+	-	+	+	-	-	-	38.4	43.5	46.5
I 5 B	0.6	+	-	+	+	-	-	-	38.7	44.1	47.2
I 6 B	0.6	-	-	+	+	+	+	-	37.8	42.9	45.7
I 7 B	0.6	-	+	+	+	-	-	-	39.4	44.9	48.0
I 8 B	0.6	+	-	+	+	+	+	+	37.7	42.8	45.6
I 9 B	0.6	+	-	+	+	+	-	+	38.9	44.3	47.4
I 10 B	0.6	-	-	+	+	+	+	+	38.6	44.0	47.1
I 11 B	0.6	-	-	+	+	+	-	+	37.6	42.7	45.5
II 2 D	0.6	-	-	-	+	-	-	-	39.5	45.0	48.1
II 3 D	0.6	-	+	+	+	+	-	-	38.5	43.6	46.6
II 4 D	0.6	-	-	-	+	-	+	+	37.5	42.6	45.4
II 5 D	0.6	-	-	+	+	-	-	-	39.6	45.1	48.2
II 6 D	0.6	-	-	+	+	-	+	+	37.4	42.5	45.3
I 2 L	0.6	-	-	+	+	+	-	-	39.7	45.2	48.3
I 3 L	0.6	-	+	+	+	+	+	+	38.3	43.4	46.4
I 8 L	0.6	-	-	+	+	+	-	-	38.8	44.4	47.5
II 4 L	0.6	-	-	+	+	+	+	+	38.1	43.2	46.2
20 eyes 2 zones = 40 cases
